# Supplementary material for: A simplified method for evaluating swallowing ability and estimating malnutrition risk: A pilot study in older adults
Source: PLoS One. 2022 Feb 16;17(2):e0263896. doi: 10.1371/journal.pone.0263896 (PMC8849596; doi:10.1371/journal.pone.0263896)
Supplement: S3 File — (XLSX) [file pone.0263896.s003.xlsx]

## Sheet: Sheet1
Number	age group	gender	Maximum Tongue pressure	SwallowProb	Nutrition status	Dependent status	Denturetype	Remain natural teeth	Post. Occluding pairs
1	70-79	male	35.9	No problem	Normal	Independent	Removable partial denture	No teeth	0
2	70-79	male	18	No problem	Normal	Independent	Complete denture	1 to 19	1 to 3
3	80+	male	20.1	No problem	Normal	Independent	Removable partial denture	No teeth	0
4	80+	male	28.9	No problem	Normal	Independent	Complete denture	1 to 19	0
5	70-79	male	29.2	No problem	Under nutrition	Independent	Complete denture	1 to 19	0
6	80+	male	44.7	No problem	Normal	Independent	Removable partial denture	No teeth	0
7	60-69	male	45.6	No problem	Normal	Independent	Complete denture	1 to 19	1 to 3
8	80+	female	31.3	No problem	Under nutrition	Independent	Removable partial denture	No teeth	0
9	70-79	female	32	No problem	Normal	Independent	No denture	>20	4 and more
10	60-69	female	38.5	No problem	Normal	Independent	Removable partial denture	No teeth	0
11	80+	female	6.4	Have problem	Normal	Dependent	Removable partial denture	1 to 19	0
12	70-79	female	22.7	No problem	Normal	Independent	Removable partial denture	No teeth	0
13	80+	female	10.9	No problem	Under nutrition	Dependent	Removable partial denture	No teeth	0
14	80+	male	13.6	No problem	Normal	Independent	Removable partial denture	No teeth	0
15	70-79	female	24.2	No problem	Normal	Independent	Removable partial denture	1 to 19	0
16	60-69	male	28.9	No problem	Normal	Independent	Complete denture	1 to 19	1 to 3
17	80+	female	7.5	No problem	Normal	Independent	Complete denture	1 to 19	0
18	70-79	male	28.5	No problem	Normal	Independent	Removable partial denture	1 to 19	0
19	80+	male	31.2	No problem	Normal	Independent	Complete denture	1 to 19	0
20	70-79	female	19.1	No problem	Normal	Dependent	Complete denture	1 to 19	0
21	70-79	male	26.1	No problem	Normal	Independent	Complete denture	1 to 19	4 and more
22	60-69	female	48.7	No problem	Normal	Independent	Complete denture	>20	1 to 3
23	70-79	female	21.3	No problem	Normal	Independent	Complete denture	1 to 19	0
24	70-79	male	14.2	No problem	Normal	Independent	Removable partial denture	1 to 19	0
25	70-79	female	25.7	No problem	Normal	Dependent	Complete denture	>20	4 and more
26	70-79	female	27.4	No problem	Normal	Independent	Removable partial denture	1 to 19	0
27	80+	male	25.1	No problem	Normal	Independent	Removable partial denture	1 to 19	0
28	80+	male	23.2	No problem	Normal	Independent	Complete denture	>20	1 to 3
29	80+	female	4.9	No problem	Normal	Dependent	Removable partial denture	1 to 19	0
30	70-79	male	21.8	No problem	Normal	Independent	Removable partial denture	>20	4 and more
31	70-79	male	28.4	No problem	Normal	Independent	Removable partial denture	1 to 19	0
32	60-69	male	33.2	No problem	Normal	Independent	Complete denture	1 to 19	1 to 3
33	70-79	female	34.2	No problem	Normal	Independent	Removable partial denture	1 to 19	0
34	60-69	male	31.8	No problem	Normal	Independent	Complete denture	1 to 19	0
35	60-69	male	36.2	Have problem	Under nutrition	Dependent	Complete denture	1 to 19	1 to 3
36	70-79	female	23.3	No problem	Under nutrition	Independent	Complete denture	1 to 19	0
37	70-79	male	56.2	No problem	Normal	Independent	Removable partial denture	1 to 19	0
38	70-79	male	23.5	No problem	Normal	Independent	Removable partial denture	1 to 19	0
39	80+	male	23.9	No problem	Normal	Independent	Complete denture	1 to 19	0
40	80+	female	23.5	No problem	Normal	Independent	Complete denture	1 to 19	0
41	70-79	female	25.9	No problem	Normal	Independent	Complete denture	1 to 19	0
42	60-69	male	26.9	No problem	Normal	Dependent	Complete denture	1 to 19	0
43	80+	female	29.4	No problem	Normal	Independent	No denture	>20	4 and more
44	80+	female	25.5	No problem	Normal	Dependent	Complete denture	1 to 19	1 to 3
45	70-79	female	12.3	Have problem	Under nutrition	Independent	Removable partial denture	1 to 19	0
46	80+	male	30.6	No problem	Normal	Independent	Complete denture	1 to 19	0
47	80+	female	24.1	No problem	Normal	Dependent	Removable partial denture	No teeth	0
48	80+	female	99	No problem	Normal	Dependent	Removable partial denture	No teeth	0
49	70-79	female	21.6	No problem	Normal	Independent	Removable partial denture	1 to 19	0
50	60-69	female	21.2	No problem	Under nutrition	Dependent	Removable partial denture	1 to 19	0
51	80+	male	12	No problem	Normal	Independent	Complete denture	1 to 19	0
52	70-79	female	30.4	No problem	Normal	Independent	Removable partial denture	1 to 19	0
53	80+	male	24.9	No problem	Normal	Dependent	Removable partial denture	1 to 19	0
54	80+	female	13.7	Have problem	Under nutrition	Dependent	Removable partial denture	1 to 19	0
55	80+	female	8.5	Have problem	Under nutrition	Dependent	Removable partial denture	No teeth	0
56	80+	male	15	Have problem	Under nutrition	Dependent	Removable partial denture	No teeth	0
57	70-79	female	40.4	No problem	Normal	Independent	Complete denture	1 to 19	0
58	80+	male	25.9	Have problem	Normal	Independent	Complete denture	1 to 19	0
59	80+	female	25	No problem	Under nutrition	Dependent	Complete denture	1 to 19	4 and more
60	80+	female	28.4	No problem	Normal	Dependent	Removable partial denture	1 to 19	0
61	80+	female	20.6	No problem	Normal	Dependent	Complete denture	1 to 19	0
